# Supplementary material for: Behavior change and infection induced immunity led to the decline of the 2022 Mpox outbreak in Berlin
Source: Commun Med (Lond). 2026 Jan 6;6:81. doi: 10.1038/s43856-025-01340-5 (PMC12873328; doi:10.1038/s43856-025-01340-5)
Supplement: Supplementary file 4 — Supplementary Data 1 [file 43856_2025_1340_MOESM4_ESM.xlsx]

## Sheet: fig1c
t	Earliest contact	Latest contact	Model
0	0	0	0
0	0	0.133333	0
1		0.2	0.133122
2	0.0666667	0.266667	0.248523
3	0.133333	0.333333	0.348561
4	0.2	0.366667	0.435282
5	0.233333	0.4	0.510458
6	0.3	0.533333	0.575627
7	0.4	0.633333	0.632121
8	0.433333	0.666667	0.681093
9	0.533333	0.733333	0.723547
10	0.566667	0.766667	0.760349
11	0.666667	0.866667	0.792252
12	0.733333	0.9	0.819908
13	0.8		0.843882
14	0.833333		0.864665
15	0.866667	0.933333	0.882681
16			0.898299
17			0.911837
18			0.923574
19	0.9	1	0.933748
20			0.942567
21			0.950213
22	0.966667		0.956841
23			0.962586
24	1		0.967567
25	1	1	0.971884

## Sheet: fig1d
t	Rectum	Semen	Model
0	1
0.0141911		1.00227
0.11			0.99999
0.14			0.99997
0.15			0.99995
0.16			0.99993
0.17			0.99989
0.18			0.99983
0.19			0.99982
0.21			0.99976
0.22			0.99967
0.23			0.99958
0.24			0.99955
0.25			0.99946
0.26			0.99939
0.27			0.99927
0.28			0.99911
0.29			0.99898
0.299003	0.977324
0.3			0.99882
0.31			0.99872
0.32			0.99859
0.33			0.99842
0.34			0.99823
0.35			0.99797
0.36			0.99778
0.37			0.99747
0.38			0.99705
0.39			0.99673
0.4			0.99641
0.41			0.99598
0.42			0.99554
0.43			0.99518
0.44			0.99474
0.45			0.99422
0.46			0.99362
0.47			0.9929
0.48			0.9922
0.49			0.99144
0.5			0.99074
0.51			0.99003
0.52			0.9892
0.53			0.98843
0.54			0.98757
0.55			0.9866
0.56			0.98565
0.56953	0.961451
0.57			0.98474
0.58			0.98364
0.581835		1
0.59			0.98248
0.6			0.98116
0.61			0.97999
0.62			0.97875
0.63			0.97749
0.64			0.97609
0.65			0.97464
0.66			0.97344
0.67			0.97187
0.68			0.97007
0.69			0.96837
0.7			0.96674
0.71			0.96488
0.72			0.96311
0.73			0.96128
0.74			0.95936
0.75			0.95764
0.76			0.95557
0.77			0.95355
0.78			0.95157
0.79			0.9494
0.8			0.94728
0.81			0.94499
0.81158	0.877551
0.82			0.94269
0.83			0.94036
0.84			0.93766
0.85			0.93523
0.86			0.93285
0.87			0.93007
0.88			0.92735
0.89			0.92442
0.9			0.92178
0.91			0.91883
0.92			0.91605
0.93			0.91297
0.94			0.91004
0.95			0.90692
0.96			0.90375
0.97			0.9005
0.98			0.89744
0.99			0.8941
1			0.89107
1.00757		0.780045
1.01			0.88795
1.01092	0.868481
1.02			0.88447
1.03			0.88108
1.04			0.87741
1.05			0.87393
1.06			0.87034
1.07			0.86672
1.08			0.86301
1.09			0.85945
1.1			0.85528
1.11			0.85143
1.12			0.84723
1.13			0.84337
1.14			0.8395
1.15			0.8354
1.1533	0.845805
1.16			0.83174
1.17			0.82744
1.18			0.82368
1.19			0.81962
1.2			0.81535
1.21			0.81115
1.22			0.80668
1.23			0.80222
1.24			0.79782
1.25			0.79325
1.26			0.78892
1.27			0.7846
1.28			0.78007
1.29			0.77558
1.29568	0.845805
1.3			0.77102
1.31			0.76678
1.32			0.76233
1.33			0.75806
1.34			0.75363
1.35			0.749
1.36			0.74449
1.37			0.73982
1.38			0.73538
1.38111	0.827664
1.39			0.73039
1.4			0.72553
1.41			0.72075
1.41911		0.707483
1.42			0.71605
1.43			0.711
1.44			0.70621
1.45			0.70132
1.46			0.69666
1.47			0.69194
1.48			0.68745
1.49			0.68234
1.5			0.67759
1.51			0.67285
1.52			0.66832
1.53			0.66388
1.54			0.65884
1.55			0.65387
1.55197	0.809524
1.56			0.64915
1.57			0.64414
1.57521		0.623583
1.58			0.63902
1.59			0.63393
1.6			0.62909
1.61			0.62394
1.62			0.61923
1.63			0.61457
1.64			0.60918
1.65			0.60436
1.66			0.59953
1.67			0.59455
1.68			0.58997
1.69			0.58558
1.7			0.58077
1.71			0.5757
1.72			0.57079
1.73			0.56601
1.73132		0.587302
1.73707	0.804989
1.74			0.56061
1.75			0.55567
1.76			0.55061
1.77			0.54602
1.78			0.54076
1.79			0.53606
1.8			0.53118
1.81			0.52614
1.82			0.52115
1.83			0.51656
1.83673	0.777778
1.84			0.51193
1.84484		0.433107
1.85			0.50693
1.86			0.50226
1.87			0.49778
1.88			0.49327
1.89			0.48882
1.9			0.48444
1.91			0.47953
1.92			0.4751
1.93			0.47054
1.94			0.46566
1.95			0.46126
1.96			0.45682
1.97			0.45241
1.97912	0.768707
1.98			0.44819
1.99			0.44384
2			0.43936
2.01			0.43484
2.01514		0.412698
2.02			0.43044
2.03			0.42615
2.04			0.42194
2.05			0.41796
2.06			0.41339
2.07			0.40909
2.08			0.40465
2.09			0.40048
2.1			0.39605
2.11			0.39216
2.12			0.38795
2.13			0.3836
2.14			0.37966
2.15			0.37568
2.15705		0.387755
2.16			0.37171
2.17			0.36759
2.18			0.36347
2.19			0.35951
2.2			0.35568
2.21			0.3519
2.22			0.3482
2.23			0.34416
2.24			0.34028
2.25			0.33661
2.26			0.33246
2.27			0.32871
2.28			0.32508
2.29			0.32152
2.3			0.31792
2.31			0.31456
2.31315		0.371882
2.32			0.31094
2.33			0.30739
2.34			0.30404
2.35			0.30037
2.36			0.29696
2.37			0.29368
2.38			0.29051
2.39			0.2871
2.4			0.28403
2.41			0.28078
2.42			0.27756
2.43			0.27452
2.44			0.27124
2.45			0.26805
2.46			0.2647
2.47			0.26159
2.48			0.25826
2.49			0.25515
2.5			0.2524
2.51			0.24916
2.52			0.24602
2.53			0.24282
2.54			0.23973
2.55			0.23682
2.56			0.23374
2.57			0.23122
2.58			0.22835
2.58278		0.285714
2.59			0.22543
2.59136	0.331066
2.6			0.22244
2.61			0.21989
2.62			0.21708
2.63			0.21424
2.64			0.21141
2.65			0.20877
2.66			0.20608
2.67			0.20349
2.68			0.20112
2.69			0.19879
2.7			0.19614
2.71			0.19328
2.72			0.19072
2.73			0.18803
2.74			0.18537
2.75			0.18309
2.76			0.18054
2.77			0.1784
2.78			0.1762
2.79			0.17384
2.8			0.17161
2.81			0.16914
2.82			0.16684
2.83			0.16463
2.84			0.16228
2.85			0.16007
2.86			0.15783
2.87			0.15563
2.87613	0.244898
2.88			0.15358
2.89			0.15136
2.89499		0.267574
2.9			0.1494
2.91			0.14742
2.92			0.14518
2.93			0.14304
2.94			0.14103
2.95			0.1392
2.96			0.13748
2.97			0.13558
2.98			0.13405
2.99			0.13206
3			0.13024
3.01			0.12859
3.01851	0.183673
3.02			0.12678
3.03			0.12493
3.04			0.12318
3.05			0.12152
3.06			0.11981
3.07			0.11812
3.08			0.11649
3.09			0.1149
3.1			0.11342
3.11			0.11182
3.12			0.11043
3.13			0.10902
3.13623		0.208617
3.14			0.10738
3.15			0.10589
3.16			0.10452
3.17			0.10279
3.18			0.10134
3.19			0.09975
3.2			0.09831
3.21			0.09697
3.22			0.09537
3.23			0.09405
3.24			0.09277
3.25			0.0916
3.26			0.09031
3.27			0.08905
3.28			0.08769
3.29			0.08645
3.3			0.08529
3.31			0.08421
3.32			0.08262
3.33			0.08151
3.34			0.08034
3.35			0.07915
3.36			0.0779
3.37			0.07694
3.38			0.07594
3.39			0.07487
3.4			0.07373
3.41			0.07269
3.42			0.07172
3.43			0.07075
3.43425		0.195011
3.44			0.06962
3.45			0.06848
3.46			0.06754
3.47			0.06647
3.48			0.06545
3.49			0.06441
3.5			0.06349
3.51			0.06269
3.52			0.06168
3.53			0.06079
3.54			0.05989
3.55			0.05902
3.56			0.05806
3.57			0.05713
3.58			0.05644
3.59			0.05568
3.6			0.05473
3.61			0.05395
3.61873		0.163265
3.62			0.0531
3.63			0.05211
3.64			0.05133
3.65			0.05042
3.66			0.04975
3.67			0.04895
3.68			0.04804
3.69			0.04739
3.7			0.04665
3.70195	0.0544218
3.71			0.04596
3.72			0.0454
3.73			0.0447
3.74			0.04405
3.75			0.04327
3.76			0.04265
3.77			0.04206
3.78			0.04132
3.79			0.04078
3.8			0.04013
3.81			0.03958
3.82			0.0389
3.83			0.03831
3.8316		0.108844
3.84			0.0377
3.85			0.03705
3.86			0.03659
3.87			0.03593
3.88			0.03546
3.89			0.03483
3.9			0.03416
3.90128	0.047619
3.91			0.0336
3.92			0.03311
3.93			0.03265
3.94			0.03202
3.95			0.03145
3.96			0.03095
3.97			0.03052
3.98			0.03016
3.99			0.02965
4			0.02916
4.00095	0.0249433
4.01			0.02889
4.02			0.02818
4.03			0.02774
4.04			0.02731
4.05			0.0268
4.06			0.02635
4.07			0.02585
4.08			0.0254
4.09			0.02497
4.1			0.0246
4.11			0.02421
4.12			0.02373
4.13			0.02335
4.14			0.02295
4.15			0.02262
4.16			0.02222
4.17			0.02187
4.18			0.0215
4.19			0.02112
4.2			0.02083
4.21			0.02061
4.22			0.0203
4.23			0.01992
4.24			0.01958
4.25			0.01931
4.26			0.01902
4.27			0.01869
4.28			0.01853
4.29			0.01816
4.29991		0.0657596
4.29995	0.0249433
4.3			0.01782
4.31			0.01751
4.32			0.01723
4.33			0.01695
4.34			0.0168
4.35			0.01655
4.36			0.01627
4.37			0.01608
4.38			0.01579
4.39			0.01551
4.39924		0.0385488
4.4			0.01536
4.41			0.01509
4.42			0.0148
4.43			0.01457
4.44			0.01435
4.45			0.01405
4.46			0.01383
4.47			0.01358
4.47081	0.0113379
4.48			0.01334
4.49			0.01316
4.5			0.01297
4.51			0.01275
4.52			0.01243
4.53			0.01217
4.54			0.01191
4.55			0.01178
4.56			0.01158
4.57			0.01135
4.58			0.0112
4.59			0.01107
4.6			0.01093
4.61			0.0107
4.62			0.01058
4.63			0.01041
4.64			0.0102
4.65			0.00999
4.66			0.00983
4.67			0.00971
4.68			0.00956
4.69			0.00944
4.7			0.00924
4.71			0.00903
4.72			0.00884
4.73			0.00864
4.74			0.00844
4.75			0.00827
4.76			0.00813
4.77			0.00789
4.78			0.00774
4.79			0.00763
4.8			0.00754
4.81			0.00739
4.82			0.00729
4.83			0.00717
4.84			0.00709
4.85			0.00695
4.86			0.00686
4.87			0.00674
4.88			0.00666
4.89			0.00658
4.9			0.00644
4.91			0.00636
4.92			0.00618
4.93			0.00611
4.94			0.006
4.95			0.00586
4.96			0.00579
4.97			0.00572
4.98			0.00562
4.99			0.00554
5			0.00543
5.01			0.00534
5.02			0.00526
5.03			0.0052
5.04			0.00515
5.05			0.00505
5.06			0.00487
5.07			0.00478
5.08			0.00461
5.09			0.00453
5.1			0.00445
5.11			0.00439
5.12			0.00432
5.13			0.00429
5.14			0.00422
5.15			0.0041
5.16			0.00407
5.17			0.00401
5.18			0.00392
5.19			0.00384
5.2			0.00376
5.21			0.00374
5.22			0.00364
5.23			0.00357
5.24			0.00348
5.25			0.0034
5.26			0.00334
5.27			0.00328
5.28			0.00325
5.29			0.0032
5.3			0.00314
5.31			0.00308
5.32			0.00306
5.33			0.00297
5.34			0.00293
5.35			0.0029
5.36			0.00281
5.37			0.00276
5.38			0.00273
5.39			0.00267
5.4			0.00262
5.41			0.00258
5.42			0.00255
5.43			0.0025
5.44			0.00242
5.45			0.00237
5.46			0.00235
5.47			0.00232
5.48			0.00229
5.49			0.00224
5.5			0.00213
5.51			0.00212
5.52			0.00208
5.53			0.00204
5.54			0.002
5.55			0.00196
5.56			0.0019
5.57			0.00187
5.58			0.00183
5.59			0.00179
5.6			0.00177
5.61			0.00175
5.62			0.00172
5.63			0.00168
5.64			0.00164
5.65			0.00161
5.67			0.00158
5.68			0.00153
5.69			0.00149
5.69063		0.0385488
5.7			0.00144
5.71			0.0014
5.72			0.00138
5.73			0.00134
5.74			0.00132
5.75			0.00128
5.76			0.00123
5.77			0.0012
5.78			0.00119
5.79			0.00118
5.81			0.00115
5.82			0.00114
5.83			0.0011
5.84			0.00108
5.85			0.00107
5.86			0.00106
5.87			0.00105
5.88			0.00103
5.9			0.001
5.91			0.00097
5.92			0.00096
5.93			0.00092
5.94			0.00091
5.95			0.00088
5.96			0.00086
5.97			0.00084
5.98			0.0008
5.99			0.00079
6			0.00076
6.01			0.00074
6.03122		0.00907029
6.05			0.00072
6.06			0.00071
6.07			0.0007
6.08			0.00066
6.09			0.00065
6.1			0.00063
6.13			0.00061
6.16			0.00059
6.17			0.00057
6.18			0.00054
6.19			0.00052
6.2			0.00051
6.21			0.0005
6.22			0.00049
6.25			0.00048
6.26483	0.0113379
6.27			0.00047
6.28			0.00046
6.3			0.00045
6.32			0.00044
6.34			0.00043
6.36			0.00042
6.37			0.00041
6.38			0.00039
6.40721	0.00226757
6.41			0.00038
6.44			0.00035
6.45			0.00034
6.47			0.00033
6.51			0.00032
6.53			0.00031
6.54			0.0003
6.55			0.00029
6.56			0.00028
6.58			0.00027
6.62			0.00026
6.63			0.00025
6.67			0.00023
6.68			0.00022
6.7			0.00021
6.75			0.0002
6.76			0.00019
6.79			0.00018
6.81			0.00016
6.83			0.00015
6.85			0.00014
6.86			0.00013
6.93			0.00012
6.97			0.00011
7			0.0001
7.18			9e-05
7.2			7e-05
7.28			6e-05
7.33			5e-05
7.51			4e-05
7.59			3e-05
7.66			2e-05
7.69			1e-05
8.29			1.77636e-15
8.44328	0.00226757
8.47209		0.00226757

## Sheet: fig1e
contacts	counts	log 10 counts
0	21150	4.32531
1	12797	4.10711
2	7954	3.90059
3	4958	3.69531
4	3132	3.49582
5	2055	3.31281
6	1420	3.15229
7	1026	3.01115
8	711	2.85187
9	526	2.72099
10	396	2.5977
11	308	2.48855
12	226	2.35411
13	196	2.29226
14	166	2.22011
15	140	2.14613
16	115	2.0607
17	98	1.99123
18	89	1.94939
19	85	1.92942
20	66	1.81954
21	57	1.75587
22	66	1.81954
23	51	1.70757
24	60	1.77815
25	58	1.76343
26	43	1.63347
27	36	1.5563
28	32	1.50515
29	51	1.70757
30	47	1.6721
31	44	1.64345
32	34	1.53148
33	48	1.68124
34	46	1.66276
35	35	1.54407
36	47	1.6721
37	35	1.54407
38	37	1.5682
39	38	1.57978
40	47	1.6721
41	48	1.68124
42	42	1.62325
43	45	1.65321
44	38	1.57978
45	34	1.53148
46	58	1.76343
47	47	1.6721
48	41	1.61278
49	43	1.63347
50	43	1.63347
51	44	1.64345
52	39	1.59106
53	39	1.59106
54	48	1.68124
55	40	1.60206
56	43	1.63347
57	54	1.73239
58	41	1.61278
59	44	1.64345
60	37	1.5682

## Sheet: fig2a
t	Model mean	Q0.025_x	Q0.025_y
0	0	0	0
1	1.7972	0	4.45
2	5.1958	1	10
3	16.6014	8.55	27
4	40.951	26.1	57.45
5	81.1189	62	102
6	141.51	115.55	175.45
7	200.706	170.65	237.8
8	226.517	195.1	267.9
9	237.182	203.1	270.9
10	216.979	185.55	245.45
11	178.853	148.1	205.9
12	140.126	115.2	168.45
13	98.7552	76	118.45
14	71.5804	52.2	88
15	48.0699	35	66.9
16	34.2867	21.55	44.45
17	20.6014	12	31
18	13.4196	7.55	21
19	8.58741	3	14
20	8.13287	3.55	12
21	5.24476	2	9.45
22	3.3007	0	7
23	2.37063	0	5
24	1.52448	0	4
25	1.04895	0	3.45

## Sheet: fig2b
Infection probability	Diagnosis probability	Agents infected at t=0	Density
0.643547			0.020979
0.648168			0.00699301
0.652788			0.041958
0.657408			0
0.662029			0.027972
0.666649			0.0629371
0.67127			0.0629371
0.67589			0.0769231
0.68051			0.0699301
0.685131			0.132867
0.689751			0.216783
0.694372			0.125874
0.698992			0.104895
0.703613			0.027972
0.708233			0.020979
	0.224706		0.020979
	0.229946		0.027972
	0.235187		0.202797
	0.240427		0.132867
	0.245668		0.13986
	0.250908		0.174825
	0.256148		0.0769231
	0.261389		0.0699301
	0.266629		0.013986
	0.27187		0.027972
	0.27711		0.020979
	0.282351		0.034965
	0.287591		0.027972
	0.292831		0.013986
	0.298072		0.013986
		9.5	0.013986
		10.5	0.041958
		11.5	0.0979021
		12.5	0.0559441
		13.5	0.118881
		14.5	0.181818
		15.5	0.265734
		16.5	0.118881
		17.5	0.0559441
		18.5	0.048951

## Sheet: fig2c
State	Mean	Q0.025	Q0.975
Recovered	12.3751	10.8447	13.5806
Diagnosed	3.03812	2.81518	3.26876
Immunized	37.4099	36.4268	38.1535
Contact reduced	22.3684	22.1849	22.4518

## Sheet: fig3a
t	R_t mean	R_t Q0.025	R_t Q0.975	Contact mean	Contact Q0.025	Contact Q0.975	STD mean	STD Q0.025	STD Q0.975	Contacts immune mean	Contact immune Q0.025	Contact immune Q0.975
18	2.13737	1.19072	3.13562	100	100	100				0	0	0
19	2.43417	1.91001	2.93795	97.542	92.6762	99.7002				0.0162264	0	0.0602661
20	2.30039	1.97523	2.61051	91.6764	78.2892	99.0717	0.338129	0.260133	0.42319	0.136753	0.0439845	0.245865
21	2.06767	1.79054	2.35479	78.2069	59.9338	95.7605				0.494122	0.26862	0.850205
22	1.7931	1.58242	2.04226	63.1866	50.3887	87.0379				1.50933	0.961299	2.28771
23	1.58828	1.4656	1.74913	55.6077	49.6133	72.1944				3.91459	2.79163	5.19476
24	1.38834	1.30735	1.48255	52.6406	49.2634	61.0753				8.5277	6.53806	10.7316
24.2							0.174603	0.112778	0.252331
25	1.18944	1.10463	1.2722	51.898	49.3816	58.6461				15.8764	12.6872	19.4814
26	1.01438	0.929003	1.09819	52.5049	49.8168	59.1132				24.9456	20.5477	29.298
27	0.873821	0.800606	0.969197	53.7768	50.7409	60.5051				34.141	29.3487	38.7531
28	0.735986	0.662119	0.821546	55.446	52.2922	62.1308				44.2426	39.2292	48.2218
28.4							0.183206	0.121053	0.26022
29	0.641205	0.576974	0.722073	57.2206	54.015	63.7005				51.8009	47.2606	54.9841
30	0.573732	0.511946	0.661392	58.8843	55.8082	64.9729				57.257	53.181	59.9683
31	0.524258	0.472621	0.597186	60.3886	57.3965	66.6141				61.2491	57.5832	63.6977
32	0.503012	0.431497	0.594191	61.7598	58.6265	67.8288				63.5616	60.2558	65.6655
32.6							0.268116	0.196326	0.350136
33	0.493669	0.408434	0.590269	62.9999	59.9387	68.9318				65.2931	62.1648	67.2025
34	0.481483	0.400569	0.573531	64.133	61.205	69.7889				66.7131	63.841	68.4527
35	0.473991	0.393699	0.584345	65.2318	62.3741	70.6442				67.9175	65.3429	69.6301
36	0.478433	0.341014	0.644268	66.2707	63.4692	71.474				69.0091	66.5508	70.5936
36.8							0.216418	0.149985	0.295799
37	0.474566	0.322813	0.690873	67.2796	64.5824	72.4224				70.1867	67.8285	71.6466
38	0.462059	0.281595	0.71089	68.2563	65.6053	73.1102				71.3494	69.1865	72.7411
39	0.433395	0.221759	0.715663	69.2459	66.5772	73.8317				72.4975	70.3421	73.7698
40	0.413241	0.159055	0.790087	70.2126	67.6675	74.5549				73.6799	71.5782	74.9057
41	0.404553	0.104598	0.899651	71.1381	68.5992	75.3878	0.273504	0.19519	0.363636	74.5696	72.5792	75.7506
42	0.364547	0.0716468	1.20119	72.0583	69.5489	76.0572				75.4749	73.4728	76.5783
43	0.320696	0	1.36829	72.9411	70.4015	76.8271				75.6527	73.6887	76.7132

## Sheet: fig3b
contacts	Infection probability mean	Infection probability Q0.025	Infection probability Q0.975	Fit
1	0.069712	0.0580253	0.0800383	0.0493657
2	0.12422	0.100138	0.140005	0.0962943
3	0.159932	0.130577	0.181575	0.140906
4	0.173387	0.145658	0.206338	0.183316
5	0.262137	0.223382	0.295109	0.223632
6	0.295322	0.243345	0.33507	0.261958
7	0.312954	0.264425	0.354483	0.298392
8	0.340661	0.285654	0.389451	0.333027
9	0.379577	0.326141	0.442015	0.365953
10	0.387794	0.327399	0.45202	0.397253
11	0.450459	0.375162	0.525649	0.427008
12	0.488551	0.415929	0.568363	0.455294
13	0.479128	0.403571	0.545918	0.482184
14	0.536987	0.445783	0.61988	0.507746
15	0.520829	0.435714	0.607143	0.532047
16	0.552508	0.470435	0.63	0.555148
17	0.598116	0.510204	0.688265	0.577108
18	0.614363	0.505618	0.696629	0.597984
19	0.648293	0.552941	0.752941	0.61783
20	0.617292	0.523485	0.727273	0.636696
21	0.571096	0.45614	0.719298	0.654631
22	0.66921	0.568939	0.772727	0.67168
23	0.723433	0.607843	0.832353	0.687888
24	0.684615	0.583333	0.783333	0.703296
25	0.736677	0.630172	0.827586	0.717943
26	0.664986	0.55814	0.777907	0.731867
27	0.785742	0.666667	0.888889	0.745103
28	0.6875	0.548438	0.8125	0.757686
29	0.665981	0.540196	0.784314	0.769648
30	0.747508	0.628723	0.851064	0.78102
31	0.759218	0.648864	0.873864	0.79183
32	0.794735	0.705882	0.911765	0.802106
33	0.870921	0.770833	0.958333	0.811875
34	0.891456	0.804348	0.966304	0.821162
35	0.902098	0.8	0.971429	0.829991
36	0.828299	0.723404	0.914894	0.838383
37	0.863736	0.771429	0.942857	0.846362
38	0.844453	0.756757	0.945946	0.853946
39	0.867317	0.763158	0.947368	0.861156
40	0.828597	0.735106	0.914894	0.86801
41	0.899913	0.823958	0.958333	0.874526
42	0.858974	0.775	0.952381	0.88072
43	0.886558	0.812222	0.955556	0.886608
44	0.879647	0.789474	0.947368	0.892206
45	0.925339	0.852941	1	0.897527
46	0.917892	0.862069	0.965517	0.902586
47	0.915638	0.851064	0.978723	0.907395
48	0.922736	0.853659	0.97561	0.911966
49	0.910229	0.837209	0.976744	0.916312
50	0.902423	0.826744	0.976744	0.920444
51	0.92864	0.863636	1	0.924371
52	0.938139	0.871795	1	0.928104
53	0.916443	0.846154	0.974359	0.931654
54	0.954545	0.907292	1	0.935028
55	0.906643	0.825	0.975	0.938235
56	0.941454	0.860465	1	0.941284
57	0.900155	0.833333	0.981481	0.944183
58	0.944397	0.878049	1	0.946938
59	0.946917	0.898864	1	0.949558
60	0.918352	0.837838	0.972973	0.952048

## Sheet: fig3b_inset
Contact bin	Model mean	Model Q0.025	Model Q0.975	SP mean	SP Q0.025	SP Q0.975
1	0.069712	0.0580253	0.0800383	0.130081	0.0762169	0.202634
2	0.12422	0.100138	0.140005	0.116279	0.0571911	0.203462
3	0.159932	0.130577	0.181575	0.135135	0.066751	0.23451
4	0.173387	0.145658	0.206338	0.160714	0.0762187	0.28328
5-7	0.28419	0.243102	0.318296	0.151515	0.0751246	0.261041
8-10	0.364626	0.316228	0.416687	0.302326	0.171825	0.461253
11-20	0.522362	0.46726	0.570786	0.346939	0.216724	0.496387
21-30	0.689418	0.636028	0.748303	0.263158	0.0914658	0.512029
31-40	0.844571	0.799392	0.891606	0.25	0.00630946	0.80588
41-50	0.902289	0.869134	0.942825	0.5	0.0125791	0.987421
50+	0.927707	0.900115	0.959655	0.5	0.118117	0.881883

## Sheet: fig4a
state	mean	Q0.025	Q0.975
vaccinated many	32.3105	28.9249	35.1438
infected many	58.3548	54.3666	62.3735
naive many	9.33471	8.34761	10.7609
vaccinated few	24.3779	267.127	275.815
infected few	8.2494	76.481	102.958
naive few	67.3727	66.6487	68.3731

[truncated: 7 more sheets: fig4b, fig4b_inset, fig4c, fig5a, fig5b, fig5c, fig5d]
